# Supplementary material for: Shape-Memory-Reduced Graphene/Chitosan Cryogels for Non-Compressible Wounds
Source: Int J Mol Sci. 2023 Jan 10;24(2):1389. doi: 10.3390/ijms24021389 (PMC9863902; doi:10.3390/ijms24021389)
Supplement: Supplementary file 1 [file ijms-24-01389-s001.zip]

Archive with 1 entries (1 files):
- ijms-2114651-supplementary.mp4
